# Supplementary material for: A high affinity switch for cAMP in the HCN pacemaker channels
Source: Nat Commun. 2024 Jan 29;15:843. doi: 10.1038/s41467-024-45136-y (PMC10825183; doi:10.1038/s41467-024-45136-y)
Supplement: Supplementary file 4 — Source Data [file 41467_2024_45136_MOESM4_ESM.xlsx]

## Sheet: Figure1
Panel E	Voltage		WT											ΔC								ΔC + cAMP								WT + cAMP
	-149.841		366.821	--	--	349.193	196.44	--	--	370.044	474.943			--	285.377	396.881	--	--	--	176.463		--	--	303.919	570.948	741.137	--			63.7567	303.76	212.305	--	478.907	--
	-134.949		344.543	164.49	275.126	346.105	182.564	417.863	--	369.936	470.849			360.354	282.135	348.873	181.026	101.07	482.842	173.196		196.713	369.658	303.919	570.661	713.003	363.259			63.0124	302.17	212.402	378.095	481.163	72.4976
	-119.843		287.476	149.536	249.455	303.24	157.052	386.061	252.836	339.017	415.008			352.506	262.68	305.138	150.89	90.7898	422.022	151.924		186.247	327.22	298.534	538.94	722.402	352.038			60.2126	297.604	208.114	371.812	474.5	71.7651
	-104.858		206.299	94.9097	188.517	224.048	102.877	298.061	185.562	258.868	305.315			268.401	205.51	235.405	103.722	63.5147	310.723	111.263		153.037	258.376	258.286	450.637	631.923	307.91			48.187	284.637	160.329	328.208	409.613	65.5762
	-89.9658		115.356	46.9971	104.805	130.034	46.8791	187.074	104.264	151.024	156.213			131.293	124.474	150.814	58.2123	39.3295	158.709	64.9127		109.109	163.718	180.036	324.761	475.73	212.96			32.027	166.982	94.2866	229.313	297.434	48.9624
	-74.9817		57.373	24.4141	63.151	65.8886	25.7446	106.602	41.8124	65.1529	48.0852			48.4428	52.2614	79.0978	34.1034	27.0367	61.1249	41.8988		68.8082	71.5009	94.5686	174.632	231.946	98.4558			22.9164	65.7079	38.4852	118.606	145.601	26.709
	-59.8755		38.7573	19.5312	47.4447	50.1663	22.2738	82.9286	24.0971	30.8729	20.5855			25.5269	28.6865	44.1933	26.741	25.0721	34.7182	34.9157		54.3213	31.6844	45.6866	73.9782	62.3972	36.731			8.75937	26.2282	17.431	48.864	49.0755	15.1855
	-44.8914		31.7383	20.4468	46.5088	47.9632	20.5526	70.7485	21.7265	28.7074	18.2427			20.7581	23.6638	34.9045	25.9209	25.2724	32.8872	35.4543		50.1027	25.2219	31.0382	38.5599	27.9637	24.4914			8.73463	21.2504	14.7184	28.9917	29.4318	11.2183
	-30.0293		32.3486	21.0571	47.7254	47.0591	19.8324	68.5887	23.6958	28.837	17.3981			21.1743	21.9345	34.6565	28.3051	24.1375	39.0984	33.9822		53.1544	23.8755	27.7889	29.8713	25.2493	25.531			8.47894	21.3793	16.6342	26.4605	28.0826	10.8887

## Sheet: Figure2
	Voltage		FL					FL + cAMP				ΔE							ΔE + cAMP					ΔDE'						ΔDE' + cAMP				ΔDE							ΔDE + cAMP
Panel B	-149.231		407.764	103.626	--	388.321		193.179	--	--		276.422	94.3856	--	252.09	103.391	119.193		81.2497	290.791	--	--		122.288	103.421	50.7692	141.754	--		--	121.79	54.6797		39.8487	--	30.559	70.6924	102.308	50.6508		44.1038	64.3955	62.3385	37.5585	40.3521	105.096	147.12
	-134.247		415.375	107.677	74.0286	398.593		194.63	--	--		267.845	91.0466	78.387	263.906	101.499	119.982		80.6795	276.76	66.4092	82.2948		123.805	101.615	48.8111	145.506	105.863		95.8392	122.58	54.6797		38.059	38.7573	29.6296	69.9822	102.11	51.3406		42.787	64.3955	62.3385	39.806	38.9162	107.336	152.36
	-119.385		343.93	101.388	68.3818	372.253		194.355	101.888	132.871		242.738	82.5091	75.9367	233.96	94.6283	110.037		76.9505	241.016	64.4725	82.1072		117.472	96.1889	46.4732	142.443	97.4748		94.8901	121.748	55.1556		38.5246	34.79	28.2124	64.7914	88.9472	45.5046		42.0013	59.9713	58.9445	39.7015	36.6773	105.926	136.623
	-104.462		226.286	71.7896	50.0835	293.919		173.014	92.0052	118.01		137.566	56.4605	56.9845	143.263	63.3396	67.2206		66.8886	195.308	52.8475	72.3892		86.6138	74.3065	32.5261	112.588	69.6378		80.9719	97.7159	46.3354		32.3642	25.6348	21.9658	44.9008	49.3311	36.7423		30.5243	43.485	40.8582	27.8418	27.1227	69.3509	86.1299
	-89.5386		103.846	37.5718	33.1223	200.755		125.311	66.1687	93.4745		45.8448	33.6735	29.5857	59.5658	33.3535	34.5429		48.737	111.612	34.7908	50.9525		40.779	45.5489	24.7356	70.014	32.1589		52.312	61.3646	32.511		22.1951	13.4277	13.6708	21.3395	21.1918	26.1155		15.51	24.5877	19.8229	13.7329	17.6524	31.5301	34.3161
	-74.585		39.5085	28.6842	26.7118	148.488		68.1652	43.1749	60.4429		25.864	25.8	17.7419	28.3173	21.6064	21.0973		37.2091	56.8818	24.0821	43.725		17.3398	27.8738	17.2483	46.2959	18.1373		32.2152	29.0977	25.5051		21.0002	9.76563	10.6363	11.4084	11.0411	19.0881		11.3707	14.8255	9.68975	9.10469	14.1886	15.5654	14.2406
	-59.6008		23.9552	23.5668	22.9373	130.696		32.5129	26.9536	40.8317		25.6348	23.2886	15.5178	22.5592	19.4643	17.3518		35.3944	24.9991	21.9325	39.1146		14.059	26.7928	15.7801	47.7265	14.0298		25.0412	19.143	20.0077		18.9312	9.76563	10.7984	9.64584	9.00163	19.3515		8.97149	13.0855	7.51643	7.2534	14.3573	13.5051	11.3618
	-44.7082		25.8514	23.9136	23.7258	131.275		24.6979	23.7578	33.6163		28.5243	25.1539	15.0251	22.5994	20.1476	18.3373		37.0975	21.5588	23.6429	37.5351		14.6192	26.9474	16.3944	51.0834	16.9166		25.7836	22.08	22.136		20.1519	7.93457	10.9639	9.88827	9.78667	19.7946		8.84841	14.5102	7.34951	7.92951	15.8227	13.2744	11.3745
	-29.7546		28.6022	25.6348	25.9069	133.384		26.3177	24.3212	36.7918		30.7766	28.1253	18.8301	23.4807	21.1643	20.085		40.8191	24.1997	24.8264	36.3278		16.6425	30.2249	18.5895	47.7265	15.6382		24.8116	20.3805	22.9526		20.5347	10.9863	11.545	9.9396	11.0411	21.1909		10.6103	14.0887	7.61085	9.7083	14.3573	11.6923	12.2211
Panel C	FL										DELTAE										DELTADE										DELTADE'
	Ctrl	cAMP									Ctrl	cAMP									Ctrl	cAMP									Ctrl	cAMP
		0.1	0.5	1	5	30	100	500				0.1	0.5	1	5	30	100	500				1	5	30	100	500	1000					0.1	1	5	30	100	500
	-109.566	-98.7938	-95.4027	-91.8888	-85.44	-86.7717	-85.1109	-86.7544			-106	-104.188	-100.902	-98.5366	-98.3688	-92.1756	-86.2448	-86.0361			-102.478	-100.254	-101.028	-94.6824	-89.5726	-88.0948	-87.4542				-104.294	-98.9072	-98.715	-94.9746	-91.2058	-81.5719	-79.2568
	-98.4759	-98.7225	-98.8659	-94.1592	-88.9212	-86.7498	-80.0494	-79.9929			-106.044	-100.164	-104.668	-100.629	-97.2971	-89.8479	-82.9466	-86.1981			-101.031	-104.823	-101.366	-95.103	-88.0482	-85.5109	-83.8229				-106.97	-101.191	-97.8132	-96.705	-84.3706	-79.4862	-84.5726
	-94.7619	-100.707	-94.3401	-91.5293	-86.7445	-81.1535	-83.3764	-81.2792			-99.7871	-102.865	-102.919	-101.938	-98.1202	-87.0884	-88.7187	-84.4749			-104.879	-104.082	-100.572	-90.3791	-87.4013	-83.6928	-85.0824				-103.97	-100.07	-102.393	-94.9826	-83.1955	-87.2242	-83.3804
	-101.496		-101.496	-93.1789	-87.9717	-83.2955					-103.901			-101.629	-95.1718	-87.314					-103.933		-100.556	-95.7113	-92.6248						-103.76		-99.0259		-88.0431
	-108.971			-92.4355	-88.6577	-83.9236					-103.608			-103.577							-103.312		-104.711	-98.3113	--						-95.667				-86.8412
	-98.2775			-96.6011		-85.2733					-108.702										-108.955		-100.962		--						-100.096
	-95.7802			-91.0717		-80.8798					-110.846										-101.844		-107.093		--						-99.023
	-106.268			-95.4351							-100.952										-103.308				--						-103.508
	-104.033										-103.063										-106.693										-98.9838
	-102.022										-98.9443										-101.833										-101.534
	-104.236
	-99.6683
	-107.624
	-96.9208
	-107.653
	DC-term	ΔDE'	ΔE	ΔDE
Panel D	0.28	1.2	1.3	8.7
	0.3	1.2	1.4	10.2
	0.31	1.3	1	9.5

## Sheet: Figure3
	Panel A						Panel A inset					Panel B						Panel B inset
	ΔC-term			DELTADE								ΔC-term			DELTADE
	Elution volume	mAU		Elution volume	mAU		cAMP	Area				Elution volume	mAU		Elution volume	mAU		cAMP	Area
	8.00023	-0.14		8.02485	-0.127		5	24.52				8.01029	-0.036		8.00023	-0.098		5	25.85
	8.03019	-0.149		8.05479	-0.121		10	47.92				8.0369	-0.045		8.03019	-0.105		10	52.81
	8.06015	-0.134		8.08473	-0.121		20	95.99				8.06351	-0.033		8.06015	-0.091		20	102.2
	8.09012	-0.139		8.11468	-0.127							8.09012	-0.025		8.09012	-0.09
	8.12008	-0.134		8.14462	-0.136							8.11673	-0.037		8.12008	-0.094
	8.15004	-0.156		8.17456	-0.148							8.14335	-0.044		8.15004	-0.105
	8.18001	-0.144		8.20451	-0.148							8.16996	-0.042		8.18001	-0.087
	8.20997	-0.141		8.23445	-0.142							8.19657	-0.035		8.20997	-0.102
	8.23993	-0.127		8.26439	-0.159							8.22318	-0.039		8.23993	-0.104
	8.2699	-0.134		8.29434	-0.153							8.2498	-0.065		8.2699	-0.111
	8.29986	-0.158		8.32428	-0.172							8.27641	-0.048		8.29986	-0.111
	8.32982	-0.15		8.35423	-0.193							8.30302	-0.057		8.32982	-0.123
	8.35979	-0.163		8.38417	-0.197							8.32963	-0.065		8.35979	-0.127
	8.38975	-0.174		8.41411	-0.213							8.35624	-0.069		8.38975	-0.135
	8.41971	-0.171		8.44406	-0.237							8.38286	-0.091		8.41971	-0.139
	8.44968	-0.187		8.474	-0.245							8.40947	-0.074		8.44968	-0.152
	8.47964	-0.202		8.50394	-0.246							8.43608	-0.093		8.47964	-0.177
	8.5096	-0.188		8.53389	-0.258							8.46269	-0.109		8.5096	-0.175
	8.53957	-0.221		8.56383	-0.285							8.48931	-0.094		8.53957	-0.184
	8.56953	-0.231		8.59377	-0.295							8.51592	-0.122		8.56953	-0.21
	8.59949	-0.238		8.62372	-0.3							8.54253	-0.134		8.59949	-0.213
	8.62946	-0.228		8.65366	-0.313							8.56914	-0.151		8.62946	-0.221
	8.65942	-0.246		8.6836	-0.327							8.59576	-0.15		8.65942	-0.26
	8.68938	-0.258		8.71355	-0.329							8.62237	-0.168		8.68938	-0.252
	8.71935	-0.262		8.74349	-0.331							8.64898	-0.17		8.71935	-0.26
	8.74931	-0.267		8.77343	-0.34							8.67559	-0.167		8.74931	-0.29
	8.77927	-0.287		8.80338	-0.355							8.7022	-0.167		8.77927	-0.302
	8.80924	-0.264		8.83332	-0.357							8.72882	-0.182		8.80924	-0.305
	8.8392	-0.283		8.86326	-0.357							8.75543	-0.181		8.8392	-0.324
	8.86916	-0.278		8.89321	-0.367							8.78204	-0.203		8.86916	-0.319
	8.89913	-0.274		8.92315	-0.363							8.80865	-0.206		8.89913	-0.327
	8.92909	-0.294		8.95309	-0.381							8.83527	-0.209		8.92909	-0.342
	8.95905	-0.281		8.98304	-0.374							8.86188	-0.214		8.95905	-0.346
	8.98902	-0.277		9.01298	-0.375							8.88849	-0.219		8.98902	-0.363
	9.01898	-0.29		9.04292	-0.387							8.9151	-0.212		9.01898	-0.368
	9.04894	-0.286		9.07287	-0.383							8.94171	-0.23		9.04894	-0.38
	9.07891	-0.277		9.10281	-0.39							8.96833	-0.222		9.07891	-0.377
	9.10887	-0.279		9.13275	-0.391							8.99494	-0.225		9.10887	-0.382
	9.13883	-0.273		9.1627	-0.387							9.02155	-0.222		9.13883	-0.388
	9.1688	-0.264		9.19264	-0.391							9.04816	-0.224		9.1688	-0.386
	9.19876	-0.263		9.22259	-0.391							9.07478	-0.228		9.19876	-0.392
	9.22872	-0.239		9.25253	-0.398							9.10139	-0.222		9.22872	-0.409
	9.25869	-0.244		9.28247	-0.388							9.128	-0.223		9.25869	-0.401
	9.28865	-0.252		9.31242	-0.388							9.15461	-0.235		9.28865	-0.398
	9.31861	-0.24		9.34236	-0.388							9.18122	-0.221		9.31861	-0.399
	9.34858	-0.231		9.3723	-0.392							9.20784	-0.209		9.34858	-0.391
	9.37854	-0.223		9.40225	-0.391							9.23445	-0.224		9.37854	-0.376
	9.4085	-0.176		9.43219	-0.388							9.26106	-0.21		9.4085	-0.39
	9.43847	-0.153		9.46213	-0.38							9.28767	-0.21		9.43847	-0.371
	9.46843	-0.124		9.49208	-0.363							9.31429	-0.195		9.46843	-0.361
	9.49839	-0.098		9.52202	-0.374							9.3409	-0.196		9.49839	-0.353
	9.52836	-0.063		9.55196	-0.374							9.36751	-0.2		9.52836	-0.332
	9.55832	-0.015		9.58191	-0.364							9.39412	-0.179		9.55832	-0.313
	9.58828	0.039		9.61185	-0.352							9.42073	-0.159		9.58828	-0.308
	9.61825	0.11		9.64179	-0.349							9.44735	-0.159		9.61825	-0.287
	9.64821	0.184		9.67174	-0.342							9.47396	-0.146		9.64821	-0.233
	9.67818	0.274		9.70168	-0.327							9.50057	-0.115		9.67818	-0.175
	9.70814	0.382		9.73162	-0.325							9.52718	-0.081		9.70814	-0.122
	9.7381	0.516		9.76157	-0.315							9.5538	-0.068		9.7381	-0.054
	9.76807	0.631		9.79151	-0.294							9.58041	-0.036		9.76807	0.014
	9.79803	0.81		9.82145	-0.287							9.60702	-0.001		9.79803	0.111
	9.82799	0.981		9.8514	-0.272							9.63363	0.046		9.82799	0.176
	9.85796	1.202		9.88134	-0.248							9.66024	0.093		9.85796	0.224
	9.88792	1.431		9.91128	-0.205							9.68686	0.154		9.88792	0.431
	9.91788	1.698		9.94123	-0.177							9.71347	0.205		9.91788	0.6
	9.94785	2.011		9.97117	-0.146							9.74008	0.302		9.94785	0.78
	9.97781	2.337		10.0011	-0.125							9.76669	0.383		9.97781	0.973
	10.0078	2.695		10.0311	-0.07							9.79331	0.469		10.0078	1.224
	10.0377	3.125		10.061	-0.041							9.81992	0.601		10.0377	1.492
	10.0677	3.603		10.0909	0.006							9.84653	0.701		10.0677	1.655
	10.0977	4.13		10.1209	0.056							9.87314	0.835		10.0977	1.722
	10.1276	4.752		10.1508	0.113							9.89976	0.988		10.1276	2.484
	10.1576	5.484		10.1808	0.153							9.92637	1.16		10.1576	2.901
	10.1875	6.279		10.2107	0.234							9.95298	1.348		10.1875	3.369
	10.2175	7.181		10.2407	0.285							9.97959	1.589		10.2175	3.989
	10.2475	8.193		10.2706	0.371							10.0062	1.796		10.2475	4.741
	10.2774	9.252		10.3005	0.444							10.0328	2.047		10.2774	5.324
	10.3074	10.38		10.3305	0.509							10.0594	2.354		10.3074	5.798
	10.3374	11.583		10.3604	0.602							10.086	2.644		10.3374	7.399
	10.3673	12.774		10.3904	0.683							10.1127	3		10.3673	8.646
	10.3973	13.924		10.4203	0.764							10.1393	3.348		10.3973	10.145
	10.4273	15.138		10.4503	0.86							10.1659	3.816		10.4273	11.777
	10.4572	16.22		10.4802	0.914							10.1925	4.315		10.4572	13.497
	10.4872	17.195		10.5101	0.973							10.2191	4.877		10.4872	15.117
	10.5172	18.246		10.5401	1.032							10.2457	5.504		10.5172	16.319
	10.5471	19.166		10.57	1.071							10.2723	6.154		10.5471	18.38
	10.5771	19.986		10.6	1.128							10.2989	6.909		10.5771	20.611
	10.607	20.797		10.6299	1.155							10.3255	7.676		10.607	22.605
	10.637	21.525		10.6599	1.164							10.3522	8.47		10.637	24.555
	10.667	22.123		10.6898	1.222							10.3788	9.351		10.667	26.337
	10.6969	22.668		10.7198	1.23							10.4054	10.131		10.6969	27.796
	10.7269	23.17		10.7497	1.255							10.432	10.972		10.7269	29.023
	10.7569	23.551		10.7797	1.275							10.4586	11.8		10.7569	30.663
	10.7868	23.843		10.8096	1.283							10.4852	12.572		10.7868	32.006
	10.8168	24.095		10.8395	1.31							10.5118	13.352		10.8168	33.183
	10.8468	24.258		10.8695	1.305							10.5384	14.017		10.8468	34.298
	10.8767	24.305		10.8994	1.303							10.5651	14.721		10.8767	35.268
	10.9067	24.333		10.9294	1.287							10.5917	15.356		10.9067	35.866
	10.9366	24.278		10.9593	1.283							10.6183	15.917		10.9366	36.496
	10.9666	24.138		10.9893	1.277							10.6449	16.479		10.9666	37.151
	10.9966	23.958		11.0192	1.264							10.6715	16.968		10.9966	37.649
	11.0265	23.719		11.0491	1.23							10.6981	17.363		11.0265	38.052
	11.0565	23.423		11.0791	1.217							10.7247	17.791		11.0565	38.452
	11.0864	23.072		11.109	1.188							10.7514	18.108		11.0864	38.395
	11.1164	22.688		11.139	1.171							10.778	18.394		11.1164	38.545
	11.1464	22.246		11.1689	1.144							10.8046	18.635		11.1464	38.557
	11.1763	21.767		11.1989	1.102							10.8312	18.787		11.1763	38.507
	11.2063	21.238		11.2288	1.072							10.8578	18.923		11.2063	38.442
	11.2363	20.669		11.2587	1.035							10.8844	18.996		11.2363	38.544
	11.2662	20.091		11.2887	1.002							10.911	18.988		11.2662	38.001
	11.2962	19.425		11.3186	0.967							10.9376	18.981		11.2962	37.772
	11.3262	18.762		11.3486	0.893							10.9642	18.897		11.3262	37.437
	11.3561	18.027		11.3785	0.85							10.9909	18.773		11.3561	37.071
	11.3861	17.288		11.4085	0.808							11.0175	18.63		11.3861	36.852
	11.4161	16.492		11.4384	0.742							11.0441	18.415		11.4161	36.319
	11.446	15.688		11.4683	0.705							11.0707	18.167		11.446	35.771
	11.476	14.83		11.4983	0.646							11.0973	17.891		11.476	35.242
	11.5059	13.996		11.5282	0.598							11.1239	17.598		11.5059	34.656
	11.5359	13.176		11.5582	0.578							11.1505	17.232		11.5359	34.154
	11.5659	12.307		11.5881	0.476							11.1771	16.871		11.5659	33.844
	11.5958	11.496		11.6181	0.453							11.2038	16.485		11.5958	32.901
	11.6258	10.647		11.648	0.405							11.2304	16.102		11.6258	32.185
	11.6558	9.825		11.6779	0.361							11.257	15.625		11.6558	31.414
	11.6857	9.063		11.7079	0.32							11.2836	15.169		11.6857	30.656
	11.7157	8.328		11.7378	0.279							11.3102	14.692		11.7157	30.079
	11.7456	7.566		11.7678	0.237							11.3368	14.176		11.7456	28.963
	11.7756	6.901		11.7977	0.181							11.3634	13.648		11.7756	28.039
	11.8056	6.263		11.8277	0.161							11.39	13.133		11.8056	26.977
	11.8355	5.637		11.8576	0.126							11.4167	12.582		11.8355	25.93
	11.8655	5.082		11.8875	0.075							11.4433	12.002		11.8655	25.208
	11.8955	4.555		11.9175	0.034							11.4699	11.413		11.8955	23.914
	11.9254	4.046		11.9474	0.017							11.4965	10.857		11.9254	22.689
	11.9554	3.588		11.9774	-0.015							11.5231	10.243		11.9554	21.494
	11.9854	3.17		12.0073	-0.045							11.5497	9.685		11.9854	20.27
	12.0153	2.781		12.0373	-0.085							11.5763	9.107		12.0153	19.301
	12.0453	2.412		12.0672	-0.113							11.6029	8.526		12.0453	18.031
	12.0753	2.075		12.0972	-0.124							11.6296	7.97		12.0753	16.784
	12.1052	1.794		12.1271	-0.179							11.6562	7.392		12.1052	15.605
	12.1352	1.503		12.157	-0.211							11.6828	6.913		12.1352	14.543
	12.1651	1.285		12.187	-0.247							11.7094	6.385		12.1651	13.702
	12.1951	1.056		12.2169	-0.281							11.736	5.897		12.1951	12.531
	12.2251	0.82		12.2469	-0.322							11.7626	5.415		12.2251	11.459
	12.255	0.643		12.2768	-0.348							11.7892	4.932		12.255	10.403
	12.285	0.495		12.3068	-0.367							11.8158	4.527		12.285	9.756
	12.3149	0.315		12.3367	-0.397							11.8424	4.118		12.3149	8.741
	12.3449	0.212		12.3666	-0.426							11.8691	3.747		12.3449	7.932
	12.3749	0.098		12.3966	-0.446							11.8957	3.372		12.3749	7.11
	12.4048	-0.008		12.4265	-0.488							11.9223	3.035		12.4048	6.423
	12.4348	-0.087		12.4565	-0.504							11.9489	2.745		12.4348	5.926
	12.4648	-0.183		12.4864	-0.535							11.9755	2.422		12.4648	5.199
	12.4947	-0.24		12.5164	-0.55							12.0021	2.183		12.4947	4.611
	12.5247	-0.295		12.5463	-0.564							12.0287	1.918		12.5247	4.047
	12.5547	-0.361		12.5762	-0.576							12.0554	1.674		12.5547	3.704
	12.5846	-0.389		12.6062	-0.616							12.082	1.452		12.5846	3.177
	12.6146	-0.444		12.6361	-0.607							12.1086	1.263		12.6146	2.738
	12.6446	-0.486		12.6661	-0.631							12.1352	1.099		12.6446	2.338
	12.6745	-0.514		12.696	-0.638							12.1618	0.897		12.6745	2.128
	12.7045	-0.541		12.726	-0.637							12.1884	0.762		12.7045	1.752
	12.7344	-0.58		12.7559	-0.654							12.215	0.61		12.7344	1.477
	12.7644	-0.596		12.7859	-0.659							12.2416	0.49		12.7644	1.212
	12.7944	-0.627		12.8158	-0.66							12.2682	0.384		12.7944	1.051
	12.8243	-0.635		12.8457	-0.688							12.2949	0.282		12.8243	0.826
	12.8543	-0.653		12.8757	-0.684							12.3215	0.17		12.8543	0.617
	12.8843	-0.666		12.9056	-0.678							12.3481	0.087		12.8843	0.455
	12.9142	-0.678		12.9356	-0.684							12.3747	0.004		12.9142	0.364
	12.9442	-0.702		12.9655	-0.7							12.4013	-0.056		12.9442	0.225
	12.9741	-0.712		12.9955	-0.7							12.4279	-0.115		12.9741	0.104
	13.0041	-0.72		13.0254	-0.718							12.4545	-0.191		13.0041	-0.019
	13.0341	-0.738		13.0554	-0.722							12.4811	-0.224		13.0341	-0.06
	13.064	-0.75		13.0853	-0.711							12.5078	-0.263		13.064	-0.164
	13.094	-0.766		13.1152	-0.722							12.5344	-0.297		13.094	-0.238
	13.124	-0.768		13.1452	-0.727							12.561	-0.342		13.124	-0.284
	13.1539	-0.78		13.1751	-0.715							12.5876	-0.389		13.1539	-0.316
	13.1839	-0.789		13.2051	-0.708							12.6142	-0.412		13.1839	-0.383
	13.2139	-0.8		13.235	-0.733							12.6408	-0.443		13.2139	-0.426
	13.2438	-0.801		13.265	-0.719							12.6674	-0.462		13.2438	-0.441
	13.2738	-0.821		13.2949	-0.706							12.694	-0.494		13.2738	-0.463
	13.3038	-0.817		13.3248	-0.708							12.7206	-0.496		13.3038	-0.498
	13.3337	-0.817		13.3548	-0.696							12.7473	-0.531		13.3337	-0.499
	13.3637	-0.827		13.3847	-0.704							12.7739	-0.542		13.3637	-0.519
	13.3936	-0.827		13.4147	-0.691							12.8005	-0.573		13.3936	-0.527
	13.4236	-0.843		13.4446	-0.688							12.8271	-0.583		13.4236	-0.557
	13.4536	-0.831		13.4746	-0.678							12.8537	-0.587		13.4536	-0.562
	13.4835	-0.852		13.5045	-0.674							12.8803	-0.591		13.4835	-0.569
	13.5135	-0.85		13.5344	-0.637							12.9069	-0.616		13.5135	-0.587
	13.5434	-0.849		13.5644	-0.642							12.9336	-0.614		13.5434	-0.587
	13.5734	-0.858		13.5943	-0.611							12.9602	-0.631		13.5734	-0.591
	13.6034	-0.858		13.6243	-0.596							12.9868	-0.643		13.6034	-0.609
	13.6333	-0.843		13.6542	-0.575							13.0134	-0.637		13.6333	-0.6
	13.6633	-0.849		13.6842	-0.569							13.04	-0.66		13.6633	-0.622
	13.6933	-0.851		13.7141	-0.545							13.0666	-0.676		13.6933	-0.619
	13.7232	-0.85		13.744	-0.518							13.0932	-0.673		13.7232	-0.619
	13.7532	-0.867		13.774	-0.501							13.1198	-0.696		13.7532	-0.636
	13.7832	-0.843		13.8039	-0.477							13.1464	-0.714		13.7832	-0.633
	13.8131	-0.859		13.8339	-0.451							13.1731	-0.703		13.8131	-0.643
	13.8431	-0.843		13.8638	-0.44							13.1997	-0.703		13.8431	-0.642
	13.873	-0.853		13.8938	-0.44							13.2263	-0.714		13.873	-0.646
	13.903	-0.854		13.9237	-0.416							13.2529	-0.723		13.903	-0.672
	13.933	-0.866		13.9536	-0.398							13.2795	-0.721		13.933	-0.66
	13.9629	-0.854		13.9836	-0.384							13.3061	-0.721		13.9629	-0.679
	13.9929	-0.848		14.0135	-0.379							13.3327	-0.745		13.9929	-0.685
												13.3593	-0.743
												13.386	-0.765
												13.4126	-0.754
												13.4392	-0.742
												13.4658	-0.752
												13.4924	-0.749
												13.519	-0.776
												13.5456	-0.771
												13.5722	-0.768
												13.5989	-0.784
												13.6255	-0.778
												13.6521	-0.785
												13.6787	-0.771
												13.7053	-0.793
												13.7319	-0.783
												13.7585	-0.777
												13.7851	-0.787
												13.8118	-0.784
												13.8384	-0.793
												13.865	-0.792
												13.8916	-0.797
												13.9182	-0.786
												13.9448	-0.798
												13.9714	-0.812
												13.998	-0.815
												14.0246	-0.815

## Sheet: Figure4
	Panel B											Panel C								Panel D							Panel E
												D750A															KD
	Voltage		D750A					D750A + cAMP				Ctrl	cAMP							D698A			R662A				ΔC-term		ΔE		D698A	R662A
													0.1	1	5	30	100	500		MolarRatio	kcal mol-1		MolarRatio	kcal mol-1
	-149.841		227.504	348.682				154.898	186.189	93.0054										0.01404	--		0.02106	--			Replotted from Fig2D		Replotted from Fig2D		1.7	1.08
	-134.857		221.846	333.415	105.159	213.57		152.767	184.45	93.4289		-100.451	-97.5031	-99.164	-93.8536	-91.35	-82.1737	-79.9569		0.0704	-9832.81		0.1056	-9641.59							1.6	0.98
	-119.904		206.977	300.24	100.705	199.685		153.133	185.444	89.867		-102.051	-98.994	-95.8519	-96.9	-85.1556	-84.6665	-82.7245		0.12708	-9598.39		0.19062	-9237.35							1.3	1.1
	-104.95		156.143	224.887	74.025	143.058		130.869	149.753	80.4399		-100.379	-99.8546	-97.5473	-96.9739	-87.0005	-82.6133	-83.9383		0.18407	-9153.01		0.2761	-8986.85
	-89.9353		73.6863	109.501	40.4234	73.143		99.8893	97.7655	67.1881		-101.915		-96.6364		-89.1883				0.24137	-8763.71		0.36206	-8400.06
	-74.9512		40.7335	60.5265	18.0252	42.7172		70.4735	63.3454	61.5936		-103.393				-86.1298				0.299	-8247.65		0.44849	-7806.06
	-59.9976		32.3648	52.5473	14.7551	38.0651		60.6233	47.1373	56.63		-99.1918								0.35693	-7647.99		0.5354	-6813.05
	-45.0134		31.5758	50.1332	18.6356	37.951		57.9574	49.4732	57.5008		-100.111								0.41518	-6866.18		0.62277	-5462.46
	-29.9988		34.6287	50.3019	28.9073	39.7026		59.5775	54.8783	56.5692		-101.788								0.47375	-5992.5		0.71062	-4250.73
																				0.53263	-4990.6		0.79894	-3227.75
																				0.59182	-4303.8		0.88774	-2979.35
																				0.65134	-3483.44		0.977	-1850.62
																				0.71116	-2764.97		1.06674	-1308.35
																				0.7713	-2257.01		1.15695	-990.195
																				0.83176	-1759.58		1.24764	-798.85
																				0.89253	-1416.79		1.33879	-627.897
																				0.95361	-1104.38		1.43042	-574.263
																				1.01501	-886.042		1.52252	-444.954
																				1.07673	-764.358		1.6151	-348.838
																				1.13876	-642.81		1.70814	-313.222
																				1.20111	-445.22		1.80166	-237.785
																				1.26377	-426.806		1.89565	-247.101
																				1.32674	-358.03		1.99012	-233.748
																				1.39003	-224.04		2.08505	-159.211
																				1.45364	-194.898		2.18046	-129.21
																				1.51756	-107.987		2.27634	-95.4213
																				1.5818	-106.296		2.3727	-79.7313
																				1.64635	-80.075		2.46952	-75.7918
																				1.71121	-55.1505		2.56682	-12.7574
																				1.77639	-38.7805		2.66459	6.2364
																				1.84189	28.8965		2.76284	6.24175
																				1.9077	-26.2476		2.86155	10.4096
																				1.97383	16.6808		2.96074	14.0715
																				2.04027	-14.4355		3.0604	--
																				2.10702	8.70038		3.16053	27.3764

## Sheet: Figure5
Panel A	Voltage		HCN2 FL												HCN2 FL + cAMP																ΔDE							ΔDE + cAMP
	-119.995		76.1414	52.3726	77.8452	121.816	59.0007	139.771	126.648	299.639	105.232	119.308	100.635		--	--	--	187.276	142.076	159.946	--	124.329	185.373	--	--	379.031	79.2619		29.5551		--	38.9334	77.5739	30.1532	30.4068	41.3282		59.984		22.5972	34.0255
	-110.046		68.442	51.2219	73.8303	117.289	53.304	136.617	115.662	261.405	101.223	118.542	93.7335		71.7004	94.9224	82.7154	184.428	147.061	157.199	199.768	124.817	188.104	65.4581	89.9581	346.615	84.5724		23.1347		262.573	36.046	76.1213	27.7163	30.2487	38.8868		58.6567	35.4477	21.6178	31.9963
	-100.006		60.552	44.4158	62.2908	90.3829	42.8263	109.049	89.62	219.247	66.2422	89.4515	80.9956		67.9429	96.4642	76.437	167.542	137.906	124.851	173.157	107.727	194.139	60.7493	86.4206	332.927	74.7401		11.3854		184.532	28.4752	38.147	22.6513	25.4041	35.0397		44.3716	30.1178	17.0425	29.3
	-90.0574		29.3763	26.8491	34.4912	42.1651	30.6193	55.2368	55.6437	158.648	31.5158	40.4612	38.9322		55.3227	79.6795	57.5193	107.524	99.0126	74.2255	114.502	61.5234	127.727	46.0106	65.1937	259.077	60.9621		6.30305		79.834	13.4629	26.2816	16.3201	21.8364	22.1391		28.173	21.0879	11.133	21.1861
	-80.0171		7.74066	23.1616	23.3523	17.5985	23.2951	10.8846	23.6003	94.7353	23.667	30.8037	23.7338		35.0634	46.037	34.0207	41.5039	49.3707	39.7746	49.9878	19.6533	64.0762	29.8685	35.5831	142.435	48.6755		4.38984		31.1966	10.6929	21.2439	16.2244	21.633	18.6989		22.3021	19.9878	10.3642	17.0332
	-70.0378		4.81288	21.41	22.8405	10.6303	25.3296	4.06901	18.7174	74.5937	22.9486	29.9867	23.8991		31.4713	34.7614	22.3923	17.1916	18.6835	27.8049	36.499	9.46045	42.2002	24.6741	30.1135	43.3242	40.9967		5.73965		24.9023	10.5403	20.2828	16.1515	20.3923	17.9406		22.4619	19.1031	10.7663	17.3132
	-60.0586		4.88917	21.9727	24.6302	10.7829	27.4658	3.45866	17.1916	60.6864	24.9132	31.964	24.2011		32.9367	31.6429	21.4386	15.8691	11.5628	29.5003	31.4941	8.23975	43.9303	23.4083	32.0692	29.4194	41.4652		8.27496		24.9252	10.5051	20.0845	17.4315	21.92	17.1798		22.8737	19.9358	11.9776	18.5434
	-50.0488		10.2202	22.2937	25.657	11.5967	--	3.25521	16.8864	64.3485	29.316	32.6792	25.5203		35.1175	30.4349	22.8755	15.8691	10.2743	28.517	31.189	8.60596	44.7749	24.5623	33.3652	30.0512	43.3049		8.36886		23.3002	10.7868	20.2961	17.395	20.6666	19.6515		24.9324	20.6668	11.8948	18.9807
	-40.0391		9.89914	23.8577	27.6661	12.1053	--	2.84831	18.514	63.9997	32.8732	35.4608	28.1048		40.2323	31.2456	24.6398	18.7174	11.122	34.078	33.8135	8.78906	50.1735	27.9322	35.6346	28.8692	46.2857				23.5203	11.9019	19.4116		21.8673			26.4147	21.6982	15.4916	20.5097
			ΔE							ΔE + cAMP						D671A								D671A + cAMP
Panel C	-119.995		52.965	22.956	58.0697	189.875	165.183	126.26		91.5718	126.705	130.386	88.2721	73.9288		94.3851	96.2353	650.787	101.477	55.2241	48.097	157.159		270.532	35.944	74.892	58.0694	166.084	30.6723	94.6281
	-110.046		51.1339	22.21	53.304	174.422	148.648	109.558		89.0732	120.144	128.555	88.7171	73.9288		94.293	97.2811	575.902	93.1517	52.6905	45.4267	154.969		267.121	34.5421	67.5487	55.2626	163.718	29.5247	94.3315
	-100.006		41.6735	16.7508	42.8263	133.445	116.411	74.13		76.7708	95.1385	95.0623	77.7562	63.0188		69.7645	82.2353	402.889	79.4188	39.4408	41.0144	123.758		221.847	33.1052	60.5329	48.6691	125.346	25.5681	82.0858
	-90.0574		22.8204	9.35872	24.0072	73.4919	65.696	28.5755		41.79	42.4957	45.5475	40.9571	31.7383		47.3499	59.6015	198.682	38.7732	19.4232	22.7261	53.6823		125.958	27.7233	42.0729	30.5713	54.7919	9.67106	40.4401
	-80.0171		14.6484	8.13802	15.3605	34.8455	41.4762	12.9838		19.0544	18.9018	16.7847	24.6811	17.0898		43.246	55.7518	74.3771	21.1589	16.187	12.1466	19.3024		90.1318	21.1779	23.1584	19.5291	34.9319	6.10137	21.762
	-70.0378		14.5467	8.95182	16.1743	25.5793	42.7523	13.8716		15.8501	16.2506	15.7165	22.6212	14.1144		42.0952	53.5615	49.7691	22.157	14.8646	11.6062	16.5494		85.9006	19.4995	20.717	19.1358	36.9112	6.45597	17.1307
	-60.0586		14.4111	9.83344	17.1916	24.0257	40.949	13.0116		17.2424	18.4059	17.0135	24.6175	13.8855		43.2491	56.022	54.4675	23.6988	14.5499	12.7919	17.0008		86.5428	19.4772	22.9963	19.4496	36.4083	7.26189	15.7918
	-50.0488		17.1916	8.95182	17.8019	24.8579	43.335	13.9549		18.9591	19.8555	21.0571	24.6175	15.1825		45.5157	61.4643	47.7918	20.5771	16.8228	14.5753	18.4282		79.4665	20.4277	24.8941	21.6567	38.0954	8.28703	14.4464
	-40.0391		19.0565	8.95182	21.2606	28.0484	42.0033	20.3358		22.7928	22.049	22.4304	24.6175	18.158		51.5175	59.8558	71.907	21.9663	19.4581	16.4763	22.4272		81.8189	21.108	28.6293	25.667	40.756	10.9971	16.458
	ΔDE										FL
Panel B	Ctrl	cAMP									Ctrl	cAMP
		0.01	0.1	1	5	15	100	1000				0.01	0.1	1	5	15	100	1000
	-96.139	-97.2125	-99.8309	-96.2584	-98.2084	-95.5595	-85.8818	-89.0158			-89.5685	-95.5111	-95.957	-95.233	-84.1847	-77.278	-81.9045	-80.9184
	-98.0052	-98.9918	-98.1737	-100.103	-97.2502	-95.2856	-88.1121	-79.6871			-98.5757	-92.9359	-95.7829	-94.8181	-87.8789	-82.5871	-80.0559	-80.7831
	-101.3	-97.5688	-99.1816	-98.907	-96.8954	-94.3404	-89.3891	-82.0426			-97.0153	-96.62	-97.5037	-90.9202	-85.1091	-76.1945	-77.1371	-78.4096
	-101.273	-99.1237		-98.4298			-85.9163	-81.8492			-98.1622	-93.1681		-92.018	-86.1981	-77.8227	-78.5857
	-100.77	-96.9959					-90.7288	-85.5181			-92.4647			-83.4379		-85.1482	-79.621
	-95.9488						-88.4779				-92.3224			-85.9479		-73.6236
							-86.6048				-92.9135			-87.5865		-82.6559
											-99.4668			-85.6557
											-93.4908			-87.3908
Panel D	WT	D671A	D671A + cAMP	WT + cAMP	ΔE	ΔE + cAMP	ΔDE	ΔDE + cAMP
	-93.4185	-100.156	-95.5229	-89.2637	-96.4674	-93.5602	-96.139	-96.2584
	-96.2927	-99.8661	-90.3929	-85.3957	-99.2943	-95.9358	-98.0052	-100.103
	-96.0824	-98.1493	-93.6378	-88.3958	-97.6205	-96.3098	-101.3	-98.907
	-95.8369	-95.5168	-94.8454	-89.336	-96.0597	-93.9989	-101.273	-98.4298
	-100.093	-98.5978	-97.0784	-85.8444	-97.9897	-94.0213	-100.77
	-93.4092	-93.9997	-96.4688	-94.1339	-99.7075		-95.9488
	-95.2883	-94.8904	-93.384	-90.7686
	-94.3075			-91.0188
	-99.944			-88.7696
	-98.0113			-89.8589
	-95.6123			-89.1357
	-95.5569			-85.661
				-90.9575

## Sheet: Figure6
	Voltage		FL													ΔE							R549E					D629A
Panel B	-110		--	--	272.319	--	269.775	--	39.6438	--	--	392.049	--	313.546		--	540.466	88.6536	198.224	45.5874	71.6146		332.811	187.281	278.403	114.112		60.8123	220.783	112.983	40.8306	135.534	97.9614	54.5388	--	287.378	--
	-100.006		162.659	--	272.319	436.935	268.511	98.6783	39.1788	339.614	603.963	383.94	--	327.09		57.2205	505.524	84.6863	195.002	46.8663	72.3267		305.621	180.359	266.462	111.98		58.9135	214.248	108.647	40.1379	128.154	94.6272	53.9122	244.17	276.236	298.913
	-89.9963		166.931	296.631	253.194	423.889	244.872	94.4446	38.2099	340.597	557.187	346.796	266.142	309.041		54.6265	408.783	78.2776	163.652	43.3059	69.6479		252.487	160.721	238.279	104.128		56.1863	195.453	99.3904	38.4618	116.795	88.3387	51.3539	226.811	244.93	265.084
	-80.0781		143.84	249.685	206.299	344.238	199.507	86.7087	35.4101	288.138	479.472	287.999	232.893	263.963		44.2505	328.979	59.3567	92.4634	35.3326	54.3407		181.827	118.326	182.287	82.5137		46.2366	147.066	84.4756	35.8315	85.3064	64.1681	46.0945	179.115	160.578	210.685
	-70.0684		99.1821	161.743	129.445	241.165	131.182	58.3273	29.5149	216.343	344.026	190.575	167.963	167.324		27.9236	198.364	33.5693	29.2242	25.0341	26.0998		111.002	66.7124	109.204	55.3095		26.4098	76.0227	49.0752	30.4982	43.296	34.5011	28.3391	98.0361	69.6677	138.55
	-60.0891		63.7817	115.611	59.7127	160.904	68.9843	41.2278	24.8694	125.907	182.562	111.956	125.093	90.7971		17.5985	98.2666	25.4822	13.8879	23.6196	16.6636		79.4038	55.3434	83.5746	48.9395		14.9875	38.6362	32.0628	27.4852	31.1831	24.5017	15.538	49.1236	34.8095	86.2836
	-50.0488		58.492	95.1131	42.6737	112.991	40.661	38.7476	24.1719	114.293	101.545	92.6281	109.95	72.7772		15.6657	53.5583	23.1934	12.4589	24.6369	16.712		79.1713	55.915	70.7814	50.7851		14.8664	26.6326	28.9917	27.8485	29.5533	24.6089	16.96	42.3285	30.6929	73.8655
	-40.0696		57.8817	106.964	41.1479	104.065	33.4821	42.3129	23.2127	109.782	82.0545	85.7108	93.7907	64.7554		16.6321	53.5583	24.2615	13.0015	23.6196	16.6636		71.0575	63.5153	64.0724	49.7679		18.4074	27.3205	29.9315	28.1585	29.1605	27.0178	15.538	38.871	29.3488	71.5572
	-30.0903		54.0161	94.7062	40.8427	97.58	29.292	40.6223	23.8667	111.453	79.1888	83.0078	103.614	66.6446		16.8864	45.929	24.2615	13.5343	23.6196	16.6636		70.9703	73.5135	68.8196	48.0143		16.6829	26.3856	33.7486	28.3281	36.6471	25.2874	15.538	39.0592	29.8748	68.1678
	-20.0806		48.4212	104.93	--		30.1252	36.6744	25.5863	109.776	70.8793	78.6191	101.493	63.8835					14.4837	23.6196	16.6636		74.6518	72.6076	66.3975	45.8054		18.9887	32.3777	36.3934	28.4007	35.3062	26.9561	15.538	47.7795	35.8874	69.2132
Panel C	HCN1 R549E (reference to obtain the cAMP induced shift; for details see legend of suppl tab 2)	HCN1 FL	HCN1 ΔE	HCN1 D629A
	-83.8048	-72.2945	-75.6867	-76.3485
	-81.8823	-74.9662	-78.6974	-77.0029
	-79.5114	-73.6858	-79.1993	-77.7905
		-73.1018	-81.3774	-77.7856
		-72.9294	-80.034	-80.2821
		-73.4311	-76.8296	-79.3778
		-73.9461		-73.7182
		-71.8991		-75.8051
		-70.3741		-79.9644
		-74.9639		-77.325
		-73.4508
		-72.4501

## Sheet: Figure7
		Panel B						Panel C
								KD
		LL/GG			LL/GG-DA			ΔC-term		ΔE		LL/GG	LL/GG_DA
		MolarRatio	kcal mol-1		MolarRatio	kcal mol-1		Replotted from Fig2D		Replotted from Fig2D		2.87	6.67
		0.02808	--		0.02808	--						2.91	6.53
		0.1408	-6731.72		0.1408	-6032.8						3.19	7.04
		0.25416	-6610.27		0.25416	-5446.8
		0.36814	-6328.33		0.36814	-5145.35
		0.48275	-6082.02		0.48275	-4681.37
		0.59799	-5623.39		0.59799	-4334.52
		0.71386	-5191.93		0.71386	-3859.74
		0.83036	-4777.47		0.83036	-3504.22
		0.9475	-4241.8		0.9475	-3142.1
		1.06526	-3641.97		1.06526	-2615.26
		1.18365	-3016.32		1.18365	-2301.36
		1.30267	-2545.87		1.30267	-2064.32
		1.42232	-2075.01		1.42232	-1760.89
		1.5426	-1717		1.5426	-1534.32
		1.66352	-1397.35		1.66352	-1268.4
		1.78506	-1165.12		1.78506	-1154.51
		1.90723	-965.55		1.90723	-1012.85
		2.03003	-836.238		2.03003	-848.633
		2.15346	-685.944		2.15346	-698.176
		2.27752	-635.66		2.27752	-734.732
		2.40221	-559.593		2.40221	-597.493
		2.52754	-449.492		2.52754	-580.867
		2.65349	-414.046		2.65349	-552.388
		2.78007	-386.047		2.78007	-470.818
		2.90728	-335.247		2.90728	-383.177
		3.03512	-326.256		3.03512	-378.587
		3.16359	-306.479		3.16359	-360.896
		3.2927	-235.529		3.2927	-348.821
		3.42243	-267.172		3.42243	-300.04
		3.55279	-264.955		3.55279	-300.242
		3.68378	-203.929		3.68378	-297.222
		3.8154	-221.982		3.8154	-262.504
		3.94765	-231.238		3.94765	-241.914
		4.08053	-161.565		4.08053	-182.636
		4.21405	-158.219		4.21405	-196.154

## Sheet: Figure8
		Panel B						Panel C							Panel D
															Voltage		ΔE + cAMP								+ΔE + cAMP								FL + cAMP										FL + cAMP +TRIP8bnano
		ΔE + TRIP8bnano			ΔC + TRIP8bnano				DC-term	ΔDE'	ΔE	ΔDE
		MolarRatio	kcal mol-1		MolarRatio	kcal mol-1			KD						-134.995		0.35991	0.11707	--	0.16884	0.51673	--	0.46321		0.39232	0.19249	--	--	0.29517	0.29487	0.06732		349.92	--	--	264.784	--	--	0.47884	0.48057	0.36397		78.0306	205.473	68.6532	0.30572	--	0.3587	0.24326
		0.01404	--		0.01779	--			0.5	1.2	0.71	2.2			-119.995		0.33538	0.11707	0.20179	0.17271	0.51673	0.58111	0.47569		0.42543	0.20103	0.26822	0.0779	0.29517	0.26226	0.06655		373.297	180.288	287.604	257.072	0.40146	0.30558	0.5053	0.49513	0.3637		80.0378	205.473	66.5984	0.30139	0.27167	0.34849	0.24326
		0.0704	-12045.1		0.08918	-14478.6			0.6	1.2	0.74	2			-104.996		0.31541	0.11137	0.20541	0.17215	0.49259	0.54576	0.44249		0.3606	0.19409	0.22958	0.07414	0.26272	0.24143	0.05962		355.622	163.002	309.456	253.581	0.33874	0.27815	0.49227	0.46033	0.33633		74.9333	190.718	60.5063	0.2753	0.24395	0.30745	0.21322
		0.12708	-12087.6		0.16097	-13793.7			0.7	1.3	0.69	2.25			-89.9963		0.24225	0.08397	0.1689	0.12807	0.36205	0.43654	0.32051		0.25183	0.1312	0.14786	0.05032	0.16982	0.15978	0.03752		278.763	126.489	272.6	214.786	0.27502	0.22059	0.39552	0.35133	0.2827		57.4533	145.604	40.7893	0.21095	0.19427	0.2309	0.16585
		0.18407	-11894		0.23315	-12452									-74.9969		0.14752	0.04769	0.09318	0.07143	0.2056	0.24734	0.18218		0.13372	0.06507	0.07092	0.02238	0.07753	0.0774	0.01428		142.53	64.2959	164.084	144.863	0.1802	0.1386	0.2354	0.20604	0.19295		39.3063	75.8479	24.2814	0.10892	0.10313	0.12663	0.10125
		0.24137	-11838		0.30574	-10582.9									-59.9976		0.05763	0.02736	0.0366	0.02814	0.07722	0.0864	0.06682		0.05013	0.0215	0.03504	0.01047	0.02985	0.01827	0.00706		54.5261	29.0461	61.2722	78.3798	0.08693	0.06912	0.10601	0.0852	0.10421		29.6666	43.6777	16.1667	0.03839	0.05252	0.06713	0.06783
		0.299	-11581.1		0.37873	-8308.34									-44.9982		0.01722	0.02175	0.01785	0.01795	0.0285	0.0348	0.03949		0.03308	0.01376	0.02474	0.00815	0.02592	0.00428	0.00844		28.8287	17.4368	30.732	61.6833	0.03841	0.03538	0.03747	0.03282	0.05681		27.9755	38.1822	16.1667	0.01923	0.02733	0.05121	0.04733
		0.35693	-11334.9		0.45211	-5887.78									-29.9988		0.01401	0.02331	0.01608	0.01718	0.02124	0.02854	0.03504		0.0372	0.01431	0.01607	0.01122	0.03124	0.00488	0.00835		28.1932	16.2412	26.399	57.6253	0.03075	0.03222	0.02182	0.02302	0.05421		30.1165	39.4052	16.1667	0.0156	0.02382	0.05331	0.04136
		0.41518	-11014.7		0.5259	-3891.58
		0.47375	-10667.3		0.60008	-2635.72
		0.53263	-10155.8		0.67466	-1777.7
		0.59182	-9627.44		0.74964	-1395.96
		0.65134	-8918.17		0.82502	-882.901
		0.71116	-8203.45		0.9008	-651.407
		0.7713	-7323.27		0.97698	-500.889
		0.83176	-6313.1		1.05356	-343.1
		0.89253	-5304.56		1.13054	-115.216
		0.95361	-4334.25		1.20791	-150.128
		1.01501	-3484.45		1.28569	-171.341
		1.07673	-2872.02		1.36386	-153.889
		1.13876	-2197.04		1.44243	-184.642
		1.20111	-1847.73		1.5214	33.5306
		1.26377	-1397.55		1.60077	-235.669
		1.32674	-1150.67		1.68054	-39.5514
		1.39003	-879.595		1.76071	99.2134
		1.45364	-602.886		1.84128	-19.5926
		1.51756	-579.207		1.92224	41.897
		1.5818	-408.301		2.00361	21.0659
		1.64635	-324.632		2.08537	11.031
		1.71121	-323.527		2.16754	80.0684
		1.77639	-138.939		2.2501	-12.8376
		1.84189	-61.841		2.33306	8.59787
		1.9077	-46.0851		2.41642	-99.8588
		1.97383	-149.972		2.50018	94.5203
		2.04027	-68.8261		2.58434	-48.081
		2.10702	-47.8582		2.6689	-72.8855
[truncated: 7 more columns]

## Sheet: Figure9
	factor of relative fluorescence increase			factor of relative fluorescence increase
	HCN2 Wild type			HCN2 DDE
fcAMP concentration in µM	0.25		fcAMP concentration in µM	0.25
	1.19			1.6
	1.31			2.44
	1.67			1.65
	1.57			2.64
	1.74
	1.56
	1.92
	2.17
	1.27
fcAMP concentration in µM	2.5		fcAMP concentration in µM	2.5
	0.93			1.07
	1.13			1.28
	1.27			1.19
	1.01
	1.19
	1.07
	1.11

## Sheet: Suppl.Figures
		Suppl fig 2 panel B							Suppl. Figure 3
		ΔDE' + TRIP8b			ΔDE + TRIP8b
		MolarRatio	kcal mol-1		MolarRatio	kcal mol-1			HCN2 Wild type												HCN2 DDE
		0.01404	--		0.01404	--				individual recordings												indivudual recordings
		0.0704	-13279.6		0.0704	-12337.4			voltage (mV)	1	2	3	4	5	6	7	8				voltage (mV)	1	2	3
		0.12708	-12958.7		0.12708	-12090			-70	0	0	0	0	0	0	0	0				-70	0	0	0
		0.18407	-12691.6		0.18407	-11838.4			-80	-0.02	0	0.03	0	0.06	0	-0.02	0				-80	0.01	0.01	0
		0.24137	-12304		0.24137	-11485.8			-90	0.01	0	0.03	-0.01	0.04	0	0.03	0				-90	0	0.01	0
		0.299	-12034		0.299	-11202.8			-100	0.03	0.02	0	0.01	0.03	0.02	0.06	0.01				-100	0	0	0
		0.35693	-11579.4		0.35693	-10770.3			-110	0.34	0.18	0.07	0.08	0.16	0.11	0.19	0.12				-110	0.02	0	0
		0.41518	-11228.4		0.41518	-10481			-120	0.45	0.64	0.49	0.48	0.69	0.51	0.69	0.65				-120	0.15	0.12	0.23
		0.47375	-10509.2		0.47375	-10132.7			-130	0.92	0.94	0.91	0.91	0.98	0.9	0.96	0.78				-130	0.64	0.7	0.81
		0.53263	-9990.44		0.53263	-9499.69			-140	1.02	0.99	0.97	1	0.99	0.98	1	0.99				-140	0.91	1	0.91
		0.59182	-9040.03		0.59182	-9274.12			-150	1	1	1		1	1		1				-150	1	1	1
		0.65134	-8392.81		0.65134	-8637.9
		0.71116	-7502.13		0.71116	-7936.25
		0.7713	-6490.57		0.7713	-7374.25				individual recordings												indivudual recordings
		0.83176	-5729.96		0.83176	-6837.56			voltage (mV)	1	2	3	4	5	6	7	8				voltage (mV)	1	2	3
		0.89253	-4803.87		0.89253	-6194.42			-70	0	0	0	0	0.01	0	0	0.03				-70	0	0	0
		0.95361	-4071.43		0.95361	-5609.79			-80	0.01	0.07	0.02	0.04	0	0.05	0.02	0				-80	0	0	0
		1.01501	-3475.08		1.01501	-5084.52			-90	0.06	0.12	0.06	0.26	0.19	0.17	0.19	0.1				-90	0	0	0
		1.07673	-2795.53		1.07673	-4576.72			-100	0.29	0.39	0.36	0.7	0.53	0.61	0.74	0.59				-100	0.01	0.03	0.02
		1.13876	-2599.47		1.13876	-4101.17			-110	0.93	n.d.	0.91	0.92	0.97	0.91	0.95	0.93				-110	0.05	0.09	0.02
		1.20111	-2015.67		1.20111	-3507.22			-120	0.99	1	1.01	0.98	1.01	0.98	0.99	0.98				-120	0.37	0.4	0.31
		1.26377	-1658.1		1.26377	-3165.05			-130	1	0.92	1	1.02	1.03	1.01	0.99	0.99				-130	0.83	0.96	0.7
		1.32674	-1341.67		1.32674	-2720.66			-140	0.98	1	1.02	0.97	0.94	1	1	1				-140	0.99	0.98	0.99
		1.39003	-1261.31		1.39003	-2429.1			-150	1	0.89	1	1	1	1	1	1				-150	1	1	1
		1.45364	-835.985		1.45364	-2168.17
		1.51756	-810.645		1.51756	-1889.2
		1.5818	-621.604		1.5818	-1608.8
		1.64635	-480.482		1.64635	-1417.17
		1.71121	-442.96		1.71121	-1205.31
		1.77639	-402.894		1.77639	-1065.36
		1.84189	-192.438		1.84189	-989.132
		1.9077	-225.755		1.9077	-770.664
		1.97383	-155.396		1.97383	-636.892
		2.04027	-129.592		2.04027	-539.45
		2.10702	-66.5516		2.10702	-479.94
					--
